# Supplementary material for: Reliability of finger strength assessment methods in climbing: a systematic review
Source: Front Sports Act Living. 2025 Oct 1;7:1650198. doi: 10.3389/fspor.2025.1650198 (PMC12521219; doi:10.3389/fspor.2025.1650198)
Supplement: Supplementary file 1 [file Table1.xlsx]

## Sheet: Estrategia de Busqueda
	Conceptos	PUBMED	WOS	SCOPUS	Sportdiscus	TOTAL	Duplicados	Total sin Duplicados
S1	"Reliability"	219.316	856.12	1,108,059	111.789
S2	"Reproducibility"	517.908	161.237	586.455	12.796
S3	S1 OR S2	629.753	999.661	1,576,702	117.404
S4	“rock climb*”	530	1.214	1.312	6.415
S5	“sport climb*”	206	333	434	1.163
S6	“climbers”	1.262	2.866	5.241	6.458
S7	“boulder*”	28.868	231.894	16.25	15.102
S8	“lead climbing”	25	32	41	168
S9	S4 OR S5 OR S6 OR S7	30.229	235.143	21.956	24.006
S10	"strength"	427.182	1,465,222	2,159,263	237.006
S11	“force”	351.938	1,267,707	1,942,034	162.897
S12	“power”	461.831	3,338,868	4,151,939	266.488
S13	"muscle strength"	47.446	41.725	91.856	43.686
S14	"Dynamometer"	9.546	14.182	25.611	13.483
S15	"Isokinetic"	9.22	11.966	14.597	16.48
S16	"Handgrip strength"	5.77	6.732	6.47	2.399
S17	"finger strength"	99	132	165	242
S18	S10 OR S11 OR S12 OR S13 OR S14 OR S15 OR S16 OR S17	1,179,197	5,803,208	7,876,244	494.683
S19	S3 AND S9 AND S18	90	465	63	1.538	2156
Criterios de elegibildiad de los articulos
Estudios Test-RT que midan la fuerza muscular en escaladores
Estudios que evaluaron la fiabilidad de las mediciones que evaluaron la fuerza isometrica, concentrica y excentrica y reportaron fiabilidad, ICC y el SEM en escaladores

## Sheet: Criterios de Inclusión
Nº	Titulo	Autor	Criterio 1: Diseño Test-Retest (SI/NO)	Reporta Variables de Fuerza (SI/NO)	Reportan un parametro de Fiabilidad (SI/NO)	Población Escaladores (SI/NO)	Utilizan un dispositivo para evaluar la fuerza muscular (SI/NO)	INCLUIDO (SI/NO)
1	Description of the finger mechanical load of climbers of different levels during different hand grips in sport climbing	Morenas Martín, J., Del Campo, V. L., San Román, M., Gómez-Valadés Horrillo, J. M., & Gómez Navarrete, J. S.	SÍ	si	si	si	si	SI
2	Reliability of Peak Forces During a Finger Curl Motion Common in Rock Climbing	Phillip B. Watts and Randall L. Jensen	SÍ	Sí	SÍ	SÍ	SÍ	Sí
3	Test-Retest Reliability of a 4-Minute All-Out Critical Force Test in Rock Climbers	ZACHARY J. McCLEAN, KEENAN B. MacDOUGALL, JARED R. FLETCHER, SAIED J. ABOODARDA, and BRIAN R. MACINTOSH	SÍ	SÍ	SÍ	SÍ	SÍ	SÍ
4	Evaluation of Influencing Factors on the Maximum Climbing Specific Holding Time: An Inferential Statistics and Machine Learning Approach	Carlo Dindorf , Eva Bartaguiz , Jonas Dully , Max Sprenger, Anna Merk, Stephan Becker , Michael Fröhlich and Oliver Ludwig	NO	SI	NO	Sí	sí	NO
5	FINGERBOARD IN COMPETITIVE BOULDERING: TRAINING EFFECTS ON GRIP STRENGTH AND ENDURANCE	JERRY P.J. MEDERNACH,1 HEINZ KLEINO¨ DER, AND HELMUT H.H. LO ¨ TZERICH	NO (pre y post test)	Sí	NO	Sí	Sí	NO
6	Hanging ability in climbing: an approach by finger hangs on adjusted depth edges in advanced and elite sport climbers	Pedro Bergua, Jesús Montero-Marin, Alejandro Gomez-Bruton & José Antonio Casajús	SÍ	SÍ	SÍ	SÍ	SÍ	SÍ
7	MBboard: Validity and Reliability of a New Tool Developed to Evaluate Specific Strength in Rock Climbers	Thomas K. Marino, Daniel B. Coelho, Adriano E. Lima-Silva, Romulo Bertuzzi	Sí	Sí	Sí	Sí/No	Sí	Sí (DUDA)
8	Performance Assessment for Rock Climbers: The International Rock Climbing Research Association Sport-Specific Test Battery	Nick Draper, David Giles, Nicola Taylor, Laurent Vigouroux, Vanesa Espa˜ na-Romero, Jiří Baláš, Ignacio Solar Altamirano, Franziska Mally, Ina Beeretz, Jorge Couceiro Canalejo, Gabriel Josseron, Jan Kodejška, María José Arias Téllez, and German Gallo Cabeza de Vaca	Sí	Sí	Sí	Sí	Sí	Sí
9	Persistent Unilateral Force Production Deficits Following Hand Injury in Experienced Climbers: Un estudio de fiabilidad y retrospectiva de lesiones	Doctor Dominic Orth; Ninka Slebioda, MASc, PT Antonio Cavada, MASc, PT Nikki van Bergen, MASc ; Nicolas Deschle, MASc ,; Marco Hoozemans,	Sí	Sí	Sí	Sí	Sí	sí
10	Rate of force development and maximal force: reliability and difference between non-climbers, skilled and international climbers	Guillaume Leverniera, and Guillaume Laffayea,	Sí	Sí	Sí	Sí	Sí	Sí
11	Reliability and Validity of Finger Strength and Endurance Measurements in Rock Climbing	Michail Lubomirov Michailov ,1 Jiří Baláš,2 Stoyan Kolev Tanev,3 Hristo Stoyanov Andonov,1 Jan Kodejška,2 and Lee Brown4	Sí	Sí	Sí	Sí	Sí	Sí
12	Reliability and Validity of a Method for the Assessment of Sport Rock Climbers’ Isometric Finger Strength	Oliver Torr, Thomas Randall, Remus Knowles, David Giles, and Stephen Atkins	Sí	Sí	Sí	Sí	Sí	Sí
13	RELIABILITY OF NEAR-INFRARED SPECTROSCOPY FOR MEASURING INTERMITTENT HANDGRIP CONTRACTIONS IN SPORT CLIMBERS	JIRI BALA S, JAN KODEJSKA, DOMINIKA KRUPKOVA , JOHAN HANNSMANN, AND SIMON FRYER	Sí	Sí	Sí	sí	Sí	Sí
14	RELIABILITY, SENSITIVITY, AND MINIMAL DETECTABLE CHANGE OF A NEW SPECIFIC CLIMBING TEST FOR ASSESSING ASYMMETRY IN REACH TECHNIQUE	DRAZEN CULAR, WISSEM DHAHBI, IVO KOLAK, ANTONIO DELLO IACONO, TEA BESLIJA, GUILLAUME LAFFAYE AND JOHNNY PADULO	No (intertrial reliability)	Sí	Sí	Sí	Sí (pero miden el alcance de un movimiento)	DUDA
15	Sport-specific finger flexor strength assessment using electronic scales in sport climbers	JIRI BALAS, JONAS MRSKOC, MICHAELA PANAC KOVA & NICK DRAPER	Sí	Sí	Sí	Sí	Sí	Sí
16	TEST-retest reliability of kinetic variables measured on campus board in sport climbers	Edgardo Alvares de Campos Abreu, Sílvia Ribeiro Santos Araújo , Gustavo Henrique da Cunha Peixoto Cançado , André Gustavo Pereira de Andrade , Mauro Heleno Chagas and Hans-Joachim Karl Menzel	Sí	Sí	Sí	Sí	Sí (miden fuerza de dedos pero mediante un movimiento dinámico CB)	Sí (DUDA)
17	The role of arm position during finger flexor strength measurement in sport climbers	Jiří Baláš, Michaela Panáčková, Jan Kodejška, Darryl J. Cochrane, Andrew J. Martin	Sí	Sí	Sí	Sí	Sí	Sí
18	Validity and Reliability of a Commercial Force Sensor for the Measurement of Upper Body Strength in Sport Climbing	Berit K. Labott, Steffen Held, Tim Wiedenmann, Ludwig Rappelt, Pamela Wicker and Lars Donath	Sí	Sí	Sí	Sí	Sí	Sí
19	Validity of the Entralpi force plate in the assessment of finger flexor performance metrics in rock climbers	Keenan B. MacDougall, Zachary J. McClean, Brian R. MacIntosh, Jared R. Fletcher & Saied J. Aboodarda	Sí	Sí	Sí	Sí	Sí	Sí
20	Reliability and Validity of Functional Grip Strength Measures Across Holds and Body Positions in Climbers: Associations With Skill and Climbing Performance	Nikki Geerte van Bergen, Kasper Soekarjo, John Van der Kamp & Dominic Orth	Sí	Sí	Sí	Sí	Sí	Sí
21	Which is the most reliable edge depth to measure maximum hanging time in sport climbers?	Eva Lopez-Rivera , Juan Jose Gonzalez-Badillo, Vanesa España-Romero	sí	sí	Sí	Sí	Sí	Sí
22	Validity and Reliability of Finger-Strength Testing in 6 Common Grip Techniques for the Assessment of Bouldering Ability in Men	Karl Söderqvist, Fredrik Identeg, Jonas Zimmerman, Eric Hamrin Senorski, Mikael Sansone, and Henrik Hedelin	Sí	Sí	Sí	Sí (boulder)	Sí	Sí

## Sheet: Caracteristicas de los Estudios
Nº	Titulo	Autor	n (Tamaño muestral)	Gender	Type Subjects	Bilateral (Si/NO)	Time of Rest	Dispositivo	Protocolo	Speed (º/s)	Mean / (SD) 1º test	Mean / (SD) 2º test	Mean / (SD) 3º test	ICC (95% CI)	SEM (Nm)	SEM (%)	SRD (Nm)	SRD (%)	CV
1	Description of the finger mechanical load of climbers of different levels during different hand grips in sport climbing	Morenas Martín, J., Del Campo, V. L., San Román, M., Gómez-Valadés Horrillo, J. M., & Gómez Navarrete, J. S.	n= 93;Fase inicial 29/ Fase estudio 64; 20-33años	Male	Escaladores deportivos	Sí / Simultáneo	3 pruebas / 24 horas	Dinamómetro isométrico (Interface, SSM-AJ-5000N). Tabla de madera de pino (8X15X50cm). Lastre.	Isométrico. Se midió la carga mecánica soportada por los dedos en tres tipos de agarres más representativos y comunes en la escalada deportiva: agarre en extensión, semiarqueo y arqueo	No				0,99 en CRIMP, 0,98 m. CRIMP, 0,99 SLOPE
2	Reliability of Peak Forces During a Finger Curl Motion Common in Rock Climbing	Phillip B. Watts and Randall L. Jensen	n=31 participantes (16 chicos, 15 chicas). 10-16 años	Male/Female	Jóvenes escaladores competitivos	Sí/ no simultáneo	N/D.60 seg entre cada mano	Sensor de fuerza piezoeléctrico (PCB Piezotronics 208A13).	Se midió la fuerza máxima de los dedos durante un movimiento de curl de dedos común en la escalada en roca. Cada participante realizó dos aplicaciones de fuerza máxima con cada mano en un orden aleatorio.	No	Derecha 8,4Kg; Izquierda 9,2 KG	Derecha 8,9 Kg; Izquierda 8,6 KG	N/D	Mano izquierda: R = 0,947 Mano derecha: R = 0,902
3	Test-Retest Reliability of a 4-Minute All-Out Critical Force Test in Rock Climbers	ZACHARY J. McCLEAN, KEENAN B. MacDOUGALL, JARED R. FLETCHER, SAIED J. ABOODARDA, and BRIAN R. MACINTOSH	n=13 escaladores (9 hombres, 4 mujeres); 22-39 años	Male/Female	Escaladores bien entrenados	No; Unilateral. mano dominante	1 prueba calentamiento; 2 pruebas /48 horas entre prueba	Marca: Entralpi force plate. hangboard lattice climbing: 20 mm.	Isométrico. Semiarqueo	No				EF: 0.848 IEF: 0.820 Fuerza pico: 0.938					EF: 21.0% IEF: 13.2% Fuerza pico: 5.6%
4	Hanging ability in climbing: an approach by finger hangs on adjusted depth edges in advanced and elite sport climbers	Pedro Bergua, Jesús Montero-Marin, Alejandro Gomez-Bruton & José Antonio Casajús	n=40 escaladores deportivos; Graupo avanzado 22, Grupo Elite 28; 24-37 años	Male/Female	Escaladores deportivos, tanto avanzados como élite.	sí; Simultáneo	2 pruebas/ 1 semana	Se usó un borde de madera sin radio redondeado, con profundidades ajustables entre 6 y 40 mm. Se controló la precisión e intensidad con una célula de carga (UTIL CELL 160) solo en el calentamiento.	Isométrico	No				Grupo Avanzado ICC: 0.97 (95% CI: 0.92–0.99); Grupo Élite ICC: 0.96 (95% CI: 0.87–0.99)
5	Persistent Unilateral Force Production Deficits Following Hand Injury in Experienced Climbers: Un estudio de fiabilidad y retrospectiva de lesiones	Dominic Orth; Ninka Slebioda, PT Antonio Cavada, PT Nikki van Bergen, ; Nicolas Deschle ; Marco Hoozemans,	n=32 escaladores; más de 18 años	Male/female	17 escaladores intermedios-avanzados sin lesiones previas en la mano. 15 escaladores intermedios-avanzados con lesiones previas unilaterales en la mano.	No	Mínimo 48 horas	Dinamómetro validado con Célula de carga de un solo punto (Mettler-Toledo MT1241-250 kg	Isométrico. Agarre en arqueo	No				MVC: ICC 0.91–0.93. RFD: ICC 0.92–0.83.
6	Rate of force development and maximal force: reliability and difference between non-climbers, skilled and international climbers	Guillaume Leverniera, and Guillaume Laffayea,	n=31; Competidores 12. Expertos 10 No escaladores: 9; 19-34 años	N/D	Competidores: 12 Escaladores: 1. No escaladores: 9	No; unilateral	10 días	Dinamómetro PGM (SENSIX, biopôle, 4 rue Carol Heitz, 86,000 Poitiers, France).	Isométrico. Semiarqueo y extensión	No				RFD a diferentes escalas de tiempo: ICC varía de 0.40 a 0.98 dependiendo del grupo y la condición.					Fmax Esc comp: CV = 3.97% - 2.90% ; Expertos CV = 5.93% - 3.98%; No Escaladores CV = 9.99% - 5.46%
7	Reliability and Validity of Finger Strength and Endurance Measurements in Rock Climbing	Michail Lubomirov Michailov ,1 Jiří Baláš,2 Stoyan Kolev Tanev,3 Hristo Stoyanov Andonov,1 Jan Kodejška,2 and Lee Brown4	n=31; Primera fase: 22 escaladores. Segunda fase: 9 escaladores. 22-46 años	Male	Escaladores Expertos	No. unilateral	Una semana	3DSAC; El módulo de medición de fuerza incluye: un microcontrolador (MSP430F149, Texas Instruments, Dallas, Texas, EE.UU.), que incluye un convertidor analógico-digital integrado con una precisión de 12 bits (0,006 N para el bit menos significativo) y una frecuencia de muestreo de 125 Hz; un amplificador (modelo AD623, Analog Devices, Norwood, Massachusetts, EE.UU.); una estación de recepción/tra…	Isométrico. Agarre en extensión (figura 4)	No	563 ± 100 sin AF; 518 ± 101 N con AF	574 ± 111 N sib AF; 537 ± 121 N con AF		Fuerza máxima AF: ICC = 0.94; Fuerza máxima sin AF: ICC = 0.88
8	Reliability and Validity of a Method for the Assessment of Sport Rock Climbers’ Isometric Finger Strength	Oliver Torr, Thomas Randall, Remus Knowles, David Giles, and Stephen Atkins	n= 244; 15 sujetos masculinos reclutados para análisis de fiabilidad. 229 escaladores de roca (hombres y mujeres) incluidos para análisis de validez. 16-60 años.	Male/female	Escaladores Expertos	No (fiabilidad); Sí. No simultáneo (Validez)	62 horas	Hangboard Lattice Training (20 mm de profundidad, 10 mm de radio). Lastre y polea	Isométrico. Extensión o semiarqueo (válidos los 2 para la misma medición)	No	Porcentaje de masa corporal: 92.4 ± 9.7%	• Porcentaje de masa corporal: 92.2 ± 9.5%		Masa corporal: ICC = 0.961 (95% CI: 0.888–0.987). Masa añadida: ICC = 0.980 (95% CI: 0.942–0.993). Masa total: ICC = 0.909 (95% CI: 0.751–0.969). Porcentaje de masa corporal: ICC = 0.976 (95% CI: 0.931–0.992).
9	RELIABILITY OF NEAR-INFRARED SPECTROSCOPY FOR MEASURING INTERMITTENT HANDGRIP CONTRACTIONS IN SPORT CLIMBERS	JIRI BALA S, JAN KODEJSKA, DOMINIKA KRUPKOVA , JOHAN HANNSMANN, AND SIMON FRYER	n=32; 20 y 44 años	Male/female	Escaladores deportivos expertos	No. unilateral	3 pruebas. 3-6 días	Espectroscopía de infrarrojo cercano (NIRS) utilizando el dispositivo Oxymon. Dinamómetro ·DSAC, Spacelab, Sofia, Bulgaria; Regleta madera 23 mm.	Isométrico	No	91.3 ± 23.7 s	91.3 ± 23.3 s	92.9 ± 25.2 s	ICC = 0.855 (95% CI: 0.759–0.921)	SEM = 9.2 s.				CV = 10.0%.
10	Sport-specific finger flexor strength assessment using electronic scales in sport climbers	JIRI BALAS, JONAS MRSKOC, MICHAELA PANAC KOVA & NICK DRAPER	n=55; 15-37 años	Male/Female	Escaladores Expertos	No, Unilateral	2 pruebas. 6-7días	Básculas electrónicas (Soeh 7730.01.001, Alemania). Hangboard (AIX, Rep. Checa) 23 mm regleta	Isométrico. 4 POSICIONES AGARRE Agarre extensión(OG), Arqueo (CRIMP) (CG), Bidedo dedos índice y medio (IM), y bidedos dedos medio y anular (MR).	No				variación entre r = 0.88–0.97 y r = 0.88–0.94 para la fiabilidad intra-sesión y test-retest, respectivamente.
11	The role of arm position during finger flexor strength measurement in sport climbers	Jiří Baláš, Michaela Panáčková, Jan Kodejška, Darryl J. Cochrane, Andrew J. Martin	n= 46; 21-35 años	Male/Female	Escaladores Expertos	Sí, bilateral no simultáneo	N/D	Máquina de metal con dinamómetro(MIE Medical, Great Britain)	Isométrico dedos	No				(ICC: 0.95 - 0.98
12	Validity and Reliability of a Commercial Force Sensor for the Measurement of Upper Body Strength in Sport Climbing	Berit K. Labott, Steffen Held, Tim Wiedenmann, Ludwig Rappelt, Pamela Wicker and Lars Donath	n=25; 18-40 años	Male/Female	Escaladores experimentados	No, Unilateral	N/D	Tindeq Progressor; Plataforma de fuerza Kistler Quattro Jump		No	(One-Handed Rung Pulling) 464; One-Handed Bent Arm Lock-Off) 603	One-Handed Rung Pulling 472; One-Handed Bent Arm Lock-Off)603		0.99	(One-Handed Rung Pulling) SEM: 0.9 N; One-Handed Bent Arm Lock-Off) SEM: 1.7 N				One-Handed Rung Pulling) SEM: 2.4%; One-Handed Bent Arm Lock-Off) CV 3.1%
13	Validity of the Entralpi force plate in the assessment of finger flexor performance metrics in rock climbers	Keenan B. MacDougall, Zachary J. McClean, Brian R. MacIntosh, Jared R. Fletcher & Saied J. Aboodarda	n=15; 19-37años	Male/Female	Escaladores Roca experimentados	Unilateral, no simultáneo	N/D	Entralpi force plate. Hangboard: Se utilizó un borde de madera de 20 mm (Lattice Training)	Isométrico	No				peak force 0.999; peak impulse 0.991; total impulse 0.999;					peak force 0.5; peak impulse 1.9 ; total impulse 1.1;
14	Which is the most reliable edge depth to measure maximum hanging time in sport climbers?	Eva Lopez-Rivera , Juan Jose Gonzalez-Badillo, Vanesa España-Romero	n=36; 20-46 años	Male/female	Escaladores experimentados	si, simultáneo	7 días	Hangboard ajustable en profundidad de 6 a 14mm	Isométrico	No				0.91 para todas las profundidades de agarre
15	Validity and Reliability of Finger-Strength Testing in 6 Common Grip Techniques for the Assessment of Bouldering Ability in Men	Karl Söderqvist, Fredrik Identeg, Jonas Zimmerman, Eric Hamrin Senorski, Mikael Sansone, and Henrik Hedelin	n=32; 22-35 años	MAle/Female	Escaladores experimentados. Boulder	Unilateral, no simultáneo	1-7 días	Beastmaker 1000 Series hangboard (tulipwood, Beastmaker Limited) lower lateral 20-mm edge with approximately 10 mm radius and the 35° sloper.Force plate with 200-Hz resolution from MuscleLab, and we registered the force using the MuscleLab software	Isométrico	No	entre 0.11 y. 0.15 en función de las diferentes pruebas y manos. Sin tener en cuenta las pinza (0.05-0.07)	diferencia entre pruebas desde 0.001 hasta 0.044	ND	entre 0.605 -0.955. Excelente fiabilidad

## Sheet: SCORE CAT-QAREL
Evaluation of the quality of the studies with clinical evaluation tool (CAT).
Study	1	2	3	4	5	6	7	8	9	%	%: (Items "yes" x 100)/9
1	YES	NO	NA	NA	NO	YES	YES	NO	YES	44.4%
2	YES	NO	NA	NA	YES	YES	YES	NO	YES	55.5%
3	YES	NO	NA	NA	YES	YES	YES	NO	YES	55.5%
4	YES	NO	NA	NA	YES	YES	YES	NO	YES	55.5%
5	YES	NO	NA	NA	YES	YES	YES	NO	YES	55.5%
6	YES	NO	NA	NA	YES	YES	YES	NO	YES	55.5%
7	YES	NO	NA	NA	YES	YES	YES	NO	YES	55.5%
8	YES	NO	NA	NA	YES	YES	YES	NO	YES	55.5%
9	YES	NO	NA	NA	YES	YES	YES	NO	YES	55.5%
10	YES	NO	NA	NA	YES	YES	YES	NO	YES	55.5%
11	YES	NO	NA	NA	YES	YES	YES	NO	YES	55.5%
12	YES	NO	NA	NA	YES	YES	YES	NO	YES	55.5%
13	YES	NO	NA	NA	YES	YES	YES	NO	YES	55.5%
14	YES	NO	NA	NA	NA	YES	YES	NO	YES	44.4%
15	YES	NO	NA	NA	NO	YES	YES	YES	YES	55.5%
					QAREL
STUDY	1	2	3	4	5	6	7	8	9	10	11	%
1	YES	NA	NA	NA	NA	NA	NA	YES	NO	YES	YES	36.36	%: (Items "yes" x 100)/11
2	YES	NA	NA	NA	NA	NA	NA	YES	YES	YES	YES	45.45
3	YES	NA	NA	NA	NA	NA	NA	YES	YES	YES	YES	45.45
4	YES	NA	NA	NA	NA	NA	NA	YES	YES	YES	YES	45.45
5	YES	NA	NA	NA	NA	NA	NA	YES	YES	YES	YES	45.45
6	YES	NA	NA	NA	NA	NA	NA	YES	YES	YES	YES	45.45
7	YES	NA	NA	NA	NA	NA	NA	YES	YES	YES	YES	45.45
8	YES	NA	NA	NA	NA	NA	NA	YES	YES	YES	YES	45.45
9	YES	NA	NA	NA	NA	NA	NA	YES	YES	YES	YES	45.45
10	YES	NA	NA	NA	NA	NA	NA	YES	YES	YES	YES	45.45
11	YES	NA	NA	NA	NA	NA	NA	YES	YES	YES	YES	45.45
12	YES	NA	NA	NA	NA	NA	NA	YES	YES	YES	YES	45.45
13	YES	NA	NA	NA	NA	NA	NA	YES	YES	YES	YES	45.45
14	YES	NA	NA	NA	NA	NA	NA	YES	YES	YES	YES	45.45
15	YES	NA	NA	NA	NO	NA	NA	NO	YES	YES	YES	36.36
